# Supplementary material for: Electroencephalographic differences between waking and sleeping periods in patients with prolonged disorders of consciousness at different levels of consciousness
Source: Front Hum Neurosci. 2025 Feb 17;19:1521355. doi: 10.3389/fnhum.2025.1521355 (PMC11872887; doi:10.3389/fnhum.2025.1521355)
Supplement: Supplementary file 2 [file Table_1.XLSX]

## Sheet: Sheet1
Number	Age (years)	Sex	Etiology	DOC time	CRS-R	CRS-R	HFD					TKEO					PSD（δ)
		(M,F)		（d）	(A, V, M, OV, C, Ar)	totals	W	N1	N2	N3	REM	W	N1	N2	N3	REM	W	N1	N2	N3	REM
VS/UWS1	61	F	NTBI	46	0,0,2,1,0,2	5	1.32731	1.38356	1.37073	1.27808	1.39466	1.62758	1.19028	1.5465	1.8363	1.09124	0.496378	0.5	0.54	0.44	0.51
VS/UWS2	69	M	NTBI	129	1,1,2,1,0,2	7	1.45272	1.4572	1.43126	1.3	1.50256	4.93791	2.2935	1.62795	5.16224	1.32949	0.504507	0.5	0.51	0	0
VS/UWS3	19	F	TBI	146	2,0,2,1,0,1	6	1.41282	1.26539	1.29153	1.2975	1.28767	1.77908	2.56931	1.56264	6.50997	1.49928	0.388015	0.4	0.39	0.54	0
VS/UWS4	23	M	TBI	43	0,1,2,1,0,2	6	1.46678	1.34837	1.30557	1.2558	1.34785	1.85	1.85	1.50143	2.15	2.77514	0.395216	0.35	0.39	0.4	0.4
VS/UWS5	57	F	TBI	58	1,0,2,1,0,0	4	1.32137	1.21929	1.20428	1.17939	0	1.56	1.25	1.21324	1.54356	2.6993	0.415221	0.5	0.56	0.59	0.46
VS/UWS6	67	F	NTBI	97	0,0,2,0,0,1	3	1.29126	1.28015	1.52081	1.38205	1.63229	1.29444	1.38413	0.947137	2.86	1.65468	0.545649	0.45	0.47	0.49	0.42
VS/UWS7	68	M	NTBI	86	1,1,2,1,0,2	7	1.56354	1.45092	1.43106	0	0	3.47582	3.06725	2.48592	5.13549	2.7309	0.438135	0.34	0.39	0.45	0.32
VS/UWS8	52	F	NTBI	39	0,0,2,0,0,0	2	1.37673	1.45788	1.42771	1.37153	0	1.04917	1.19169	0.649379	4.58851	1.25	0.643571	0.64	0.65	0.65	0.65
VS/UWS9	63	F	NTBI	56	0,0,2,1,0,2	5	1.37349	1.52	1.5095	0	1.68205	1.63	0.656451	1.21453	1.14649	0.789187	0.45735	0.24	0.32	0.29	0.23
VS/UWS10	61	M	NTBI	455	0,0,2,1,0,1	4	1.3069	1.4141	1.35147	0	1.35852	1.21023	2.03094	3.97962	1.14957	1.25	0.479047	0.39	0.53	0	0.33
VS/UWS11	45	M	NTBI	36	1,0,2,1,0,2	6	1.48613	1.55876	1.32	0	1.56855	1.36119	1.71144	2.18614	1.40343	1.14697	0.429959	0.48	0.44	0	0.45
VS/UWS12	66	M	NTBI	80	1,1,2,1,0,2	7	1.44549	1.42831	1.43789	1.40583	1.43931	1.50266	1.68	3.49883	1.54961	0.837117	0.540177	0.32	0.33	0	0.36
VS/UWS13	58	M	NTBI	100	0,0,2,1,0,2	5	1.35672	1.34826	1.3009	1.26959	1.31589	2.53328	1.97348	0.543979	1.4854	1.76532	0.474178	0.61	0.65	0.53	0
VS/UWS14	54	M	TBI	62	1,1,2,0,0,2	6	1.44821	1.32955	1.30019	1.27669	1.33294	2.9957	1.38279	1.53121	0	1.27012	0.509847	0.46	0.51	0.6	0.49
VS/UWS15	45	M	NTBI	128	2,1,2,1,0,2	8	1.40846	1.39372	1.37183	1.36208	1.32882	2.12	1.18396	1.40818	0	1.01519	0.387161	0.55	0.55	0.53	0.54
VS/UWS16	60	F	TBI	55	1,0,2,0,0,2	5	1.22964	1.45108	1.43664	1.39219	1.39669	0.9516	2.56	0.86061	1.08388	1.7446	0.354749	0.37	0.39	0.39	0.37
VS/UWS17	46	M	NTBI	36	2,1,2,1,0,2	8	1.43898	1.50687	1.46654	1.34354	1.48494	2.14312	1.31202	1.08213	1.52658	0.928884	0.439715	0.48	0.56	0.58	0.44
VS/UWS18	75	M	NTBI	127	0,0,2,1,0,2	5	1.58283	1.45621	1.4036	1.33812	1.58455	0.751685	0.963635	1.0061	0.497566	1.23	0.510244	0.41	0.44	0.48	0.44
VS/UWS19	67	M	TBI	66	1,1,2,1,0,2	7	1.44059	1.45136	1.4365	1.27564	1.35193	1.39219	0.465681	2.07514	1.04776	0	0.382504	0.41	0.45	0.51	0.42
VS/UWS20	40	F	TBI	65	0,0,2,1,0,2	5	1.49144	1.44582	1.42113	1.37763	1.49081	1.02005	0.859249	3.20166	0	0.422939	0.391579	0.41	0.42	0.42	0.45
VS/UWS21	52	M	NTBI	150	1,1,2,1,0,2	7	1.48018	1.45883	1.35468	1.27824	1.41043	0.942037	1.36	1.34277	2.28589	0.376913	0.362077	0.52	0.54	0.71	0.49
VS/UWS22	53	F	NTBI	113	0,0,2,1,0,2	5	1.41473	1.41977	1.33572	1.24085	1.38474	2.69057	2.63013	3.42651	2.20516	2.21676	0.530407	0.44	0.43	0.48	0.39
VS/UWS23	54	M	NTBI	84	0,0,1,0,0,2	3	1.21782	1.51324	1.50586	1.49213	1.54055	1.39572	1.05436	0.835288	1.6575	0.872206	0.430378	0.63	0.62	0.62	0.62
VS/UWS24	56	F	NTBI	30	0,0,1,1,0,2	4	1.35224	1.43	1.65911	1.48581	1.74869	1.5347	1.67933	1.92729	2.77954	1.17829	0.367823	0.41	0.47	0.47	0.48
VS/UWS25	25	M	TBI	51	1,1,2,0,0,1	5	1.44732	1.46952	1.35155	1.30585	1.48915	2.19223	0.605526	0.837434	0.346793	0.354826	0.406867	0.37	0.42	0.31	0.37
VS/UWS26	72	F	NTBI	36	1,1,2,1,0,2	7	1.56811	1.42588	1.39078	1.32689	1.43598	0.85721	0.881663	1.68236	2.46	1.49665	0.471561	0.42	0.37	0.26	0.44
VS/UWS27	31	M	NTBI	77	0,1,2,0,0,2	5	1.58235	1.51432	1.49276	0	1.51765	3.24428	2.79475	0.4817	3.33577	2.93541	0.405951	0.37	0.36	0.4	0.37
MCS1	46	M	TBI	72	0,0,5,1,0,2	8	1.58302	1.69	1.4252	0	1.46121	3.79262	2.99755	2.54361	1.81296	2.32231	0.416649	0.4	0.46	0.45	0.43
MCS2	58	F	NTBI	32	0,3,5,1,0,2	11	1.61756	1.50311	1.46059	1.28329	1.55069	2.06103	2.00091	2.75392	2.31904	2.99122	0.379775	0.37	0.37	0	0.36
MCS3	60	M	TBI	38	0,2,4,1,0,2	9	1.5568	1.55	1.39715	1.29108	1.42313	1.07312	0.739203	1.69332	1.70674	1.86	0.461197	0.43	0.51	0	0.42
MCS4	61	M	NTBI	46	1,3,2,1,0,2	9	1.50937	1.4966	1.5167	1.58744	1.5043	2.15	2.56	1.49778	3.56	2.13	0.407249	0.34	0.42	0.36	0.33
MCS5	48	M	NTBI	33	0,0,5,1,0,2	8	1.55069	1.44068	1.41664	1.31933	1.46	1.97563	2.48217	1.93126	4.29529	2.14	0.391439	0.35	0.36	0.33	0.35
MCS6	60	F	TBI	27	0,1,3,1,0,1	6	1.37442	1.61599	1.47851	1.41	1.60993	3.58	2.53	1.13737	0.476507	0.447578	0.441927	0.4	0.42	0.42	0.39
MCS7	64	F	NTBI	25	2,2,3,1,0,2	10	1.67183	1.28181	1.31855	1.30417	1.31108	2.13	1.26	1.35349	0	3.56	0.477835	0.42	0.43	0.5	0
MCS8	53	F	NTBI	60	1,1,3,1,0,2	8	1.54539	1.31658	1.56	1.3129	1.3248	2.74249	1.01182	2.43676	3.1364	1.92	0.335078	0.35	0.32	0	0.35
MCS9	60	F	TBI	38	1,3,2,1,1,2	10	1.56244	1.35987	1.36446	1.35044	1.36906	0.984297	2.91663	3.28907	1.89	1.11254	0.461483	0.45	0.5	0.52	0.38
MCS10	43	F	NTBI	30	1,3,4,2,1,2	13	1.6602	1.45892	1.40128	1.28453	1.48519	1.90098	1.67405	3.47193	3.23	1.13031	0.286565	0.48	0.49	0.48	0.48
MCS11	64	F	NTBI	65	2,3,3,1,1,2	12	1.78315	1.51637	1.47415	1.28856	1.55477	1.96	2.58	5.63914	2.56	0.534077	0.392986	0.44	0.42	0.39	0.45
MCS12	49	F	NTBI	92	2,3,3,1,0,2	11	1.69063	1.51	1.45	1.23	1.28706	1.85	2.95	3.05961	1.93396	2.12	0.305849	0.52	0.47	0.54	0.44
MCS13	55	M	NTBI	182	3,3,4,1,1,2	14	1.56594	1.28615	1.2707	1.25985	1.31909	3.00826	1.23625	3.25763	3.04337	1.29088	0.368081	0.37	0.41	0.31	0.39
